# Supplementary material for: Dihydroartemisinin-regulated mRNAs and lncRNAs in chronic myeloid leukemia
Source: Oncotarget. 2017 Dec 15;9(2):2543–52. doi: 10.18632/oncotarget.23274 (PMC5788658; doi:10.18632/oncotarget.23274)
Supplement: Supplementary file 2 [file oncotarget-09-2543-s002.xlsx]

## Sheet: Sheet1
Table S1: Experimental confirmed leukemia-related mRNAs
mRNA	leukemia type	PMID
PSPC1	Acute myeloid leukemia	27108701
KLF10	Acute myeloid leukemia	21470678
G0S2	K562 cell line	24183236
FEZ1	leukemia	18439996
GFI1B	cytopenia,leukemia	26447191
VMP1	Chronic Lymphocytic Leukemia	25909590
JUND	myeloblastic leukemia	12082101
JunB	B-lymphoid leukemia	17297445
FOS	chronic lymphocytic leukemia	23099293
CD69	T-cell leukemia	23507197
RNASEL	Chronic Myelogenous Leukemia	23113544
EGR1	leukemia	18650844
